# Supplementary material for: Progression of Thoracic Aortic Dissection Is Aggravated by the hsa_circ_0007386/miR-1271-5P/IGF1R/AKT Axis via Induction of Arterial Smooth Muscle Cell Apoptosis
Source: Biomedicines. 2023 Feb 15;11(2):571. doi: 10.3390/biomedicines11020571 (PMC9953311; doi:10.3390/biomedicines11020571)
Supplement: Supplementary file 1 [file biomedicines-11-00571-s001.zip]

Archive with 1 entries (1 files):
- biomedicines-2141676-supplementary.pdf
